# Supplementary material for: Genome-wide identification and expression analysis of phenylalanine ammonia-lyase (PAL) family in rapeseed (Brassica napus L.)
Source: BMC Plant Biol. 2023 Oct 10;23:481. doi: 10.1186/s12870-023-04472-9 (PMC10563225; doi:10.1186/s12870-023-04472-9)
Supplement: Supplementary file 2 — Supplementary Material 2 [file 12870_2023_4472_MOESM2_ESM.xlsx]

## Sheet: Sheet1
Supplementary file 2: Proportion of protein secondary structure of BnPALs.
Name	Alpha helix(Hh)	Extended strand(Ee)	Beta turn(Tt)	Random coil(Cc)
BnPAL1	0.4839	0.0948	0.0786	0.3427
BnPAL2	0.4766	0.1141	0.0855	0.3238
BnPAL3	0.534	0.0748	0.0816	0.3095
BnPAL4	0.6099	0.0544	0.0402	0.2955
BnPAL5	0.458	0.1031	0.1031	0.3359
BnPAL6	0.508	0.0756	0.0623	0.3541
BnPAL7	0.5382	0.0864	0.0652	0.3102
BnPAL8	0.5543	0.0877	0.0571	0.3008
BnPAL9	0.5566	0.0815	0.0691	0.2928
BnPAL10	0.5887	0.064	0.0603	0.287
BnPAL11	0.5524	0.1048	0.0667	0.2762
BnPAL12	0.5496	0.0779	0.0652	0.3074
BnPAL13	0.5304	0.0849	0.0665	0.3182
BnPAL14	0.548	0.0974	0.0709	0.2837
BnPAL15	0.5602	0.0858	0.0692	0.2849
BnPAL16	0.5496	0.0779	0.0652	0.3074
BnPAL17	0.5416	0.0831	0.0637	0.3116
