# Supplementary material for: Genome-wide identification and expression analysis of phenylalanine ammonia-lyase (PAL) family in rapeseed (Brassica napus L.)
Source: BMC Plant Biol. 2023 Oct 10;23:481. doi: 10.1186/s12870-023-04472-9 (PMC10563225; doi:10.1186/s12870-023-04472-9)
Supplement: Supplementary file 3 — Supplementary Material 3 [file 12870_2023_4472_MOESM3_ESM.xlsx]

## Sheet: Sheet1
Supplementary file 3: Homologous gene pairs among PAL genes of B. napus, B. rapa and B. oleracea.
Chromosome	Gene name	Gene ID	Homologous Genes in B. rapa	Homologous Genes in B. oleracea
A01	BnPAL1	BnA01g0036810.1	BraA09g044270.3C	BolC8t50456H
A02	BnPAL2	BnA02g0046410.1	BraA07g021160.3C	BolC6t37294H
A02	BnPAL3	BnA02g0047800.1	BraA02g001320.3C	BolC2t06142H
A04	BnPAL4	BnA04g0179960.1	BraA04g026260.3C	BolC4t28059H
A05	BnPAL6	BnA05g0194150.1	BraA05g008320.3C	BolC4t22683H
A05	BnPAL7	BnA05g0218990.1	BraA05g036420.3C	BolC5t34439H
A07	BnPAL8	BnA07g0283350.1	BraA07g021160.3C	BolC6t37294H, BolC8t50456H
C04	BnPAL9	BnC04g0653260.1	BraA04g006280.3C	BolC4t25500H
C04	BnPAL10	BnC04g0661990.1	BraA04g015350.3C	BolC4t26629H
C06	BnPAL11	BnC06g0749310.1	-	BolC6t37294H
C07	BnPAL12	BnC07g0792140.1	BraA05g036420.3C	BolC5t34439H
C07	BnPAL13	BnC07g0824100.1	BraA05g008320.3C	BolC4t22683H
C08	BnPAL15	BnC08g0862500.1	BraA04g006280.3C, BraA07g021160.3C, BraA09g044270.3C	BolC6t37294H, BolC8t50456H
