# Supplementary material for: Genome-wide identification and expression analysis of phenylalanine ammonia-lyase (PAL) family in rapeseed (Brassica napus L.)
Source: BMC Plant Biol. 2023 Oct 10;23:481. doi: 10.1186/s12870-023-04472-9 (PMC10563225; doi:10.1186/s12870-023-04472-9)
Supplement: Supplementary file 4 — Supplementary Material 4 [file 12870_2023_4472_MOESM4_ESM.xlsx]

## Sheet: Sheet1
Supplementary file 4: Gene duplication of BnPALs in B. napus.
Gene duplication	chromosome	Gene ID	Gene name
1	A01 & C06	BnPAL1 & BnPAL11	BnA01g0036810.1 & BnC06g0749310.1
2	A01 & C08	BnPAL1 & BnPAL15	BnA01g0036810.1 & BnC08g0862500.1
3	A04 & C05	BnPAL5 & BnPAL6	BnA04g0179970.1 & BnA05g0194150.1
4	A05 & C07	BnPAL7 & BnPAL12	BnA05g0218990.1 & BnC07g0792140.1
5	A05 & C07	BnPAL6 & BnPAL13	BnA05g0194150.1 & BnC07g0824100.1
6	A05 & C08	BnPAL6 & BnPAL15	BnA05g0194150.1 & BnC08g0862500.1
7	A07 & C06	BnPAL8 & BnPAL11	BnA07g0283350.1 & BnC06g0749310.1
8	A07 & C08	BnPAL8 & BnPAL15	BnA07g0283350.1 & BnC08g0862500.1
9	C06 & C08	BnPAL11 & BnPAL15	BnC06g0749310.1 & BnC08g0862500.1
