# Supplementary material for: Genome-wide identification and expression analysis of phenylalanine ammonia-lyase (PAL) family in rapeseed (Brassica napus L.)
Source: BMC Plant Biol. 2023 Oct 10;23:481. doi: 10.1186/s12870-023-04472-9 (PMC10563225; doi:10.1186/s12870-023-04472-9)
Supplement: Supplementary file 5 — Supplementary Material 5 [file 12870_2023_4472_MOESM5_ESM.xlsx]

## Sheet: Sheet1
Additional file 5: PCR primers used for qRT-PCR in this study.
Gene name	Forward	Reverse
BnPAL1	AGAAGACGAAGGTGGCTGTG	TGTTAGCGTCTCTCCTCCGA
BnPAL2	ATCCGTTACGCCACGAGATC	CGTCCCCTGGAAGTTACCAC
BnPAL3	AACGGTGGAGCTTTCAGAGG	TTGACGAGCAGCACCTTGAT
BnPAL4	TGGAGTCAACGGTGAGCTTC	CAGCTTCTGGATCAACGGGT
BnPAL5	TGTTATGCGGCGGAGAGATC	GAGATTCACCACTGGCCTCC
BnPAL6	TGTTATGCGGCGGAGAGATC	CCGAGATTCACCACAGGCTT
BnPAL7	CTTGCAGCTTTGCTTACCCG	CTGAAAAACCGACGTGGCAG
BnPAL8	GTGGATGCGGCTAGAGAGGC	GTTCCAAGCTCCCCCCTCAC
BnPAL9	GTGGATGCGACTAGAGAGGC	GTTCCGAGCTCTTCCCTCAC
BnPAL11	ATGGGCAAAGGTACCGACAG	AGAAGCGAATATTCCGGCGT
BnPAL12	TTTCGACGTCGGTTTTTCAG	TTACCTATAACCGAACACCC
BnPAL13	CAGCTCGAGTGGCGTATGAT	GTTCCAAGCTCCTCCCTCAC
BnPAL14	TCGAGTGGCGTACGATAACG	GTCGCTTTCTCTCCGGTCAA
BnPAL15	GGATGGTTGAGGAGTACCGC	TCAACCTTAACACCTCCGCC
BnPAL16	TAGCGACTGGGTGATGGAGA	ATTCCGGCGTTCAAGAACCT
BnPAL17	CCGAGTCAACACACTCCTCC	GGGGAGAGACGGAGAGATGT
Actin	GTACTGAGTCTGCAAAGAGAGG	TTCGCTTCATGATCACAGACAT
